# Supplementary material for: SPL13 controls tomato lateral branch outgrowth by regulating brassinosteroid biosynthesis and signal transduction
Source: Hortic Res. 2026 Apr 10;13(4):uhag007. doi: 10.1093/hr/uhag007 (PMC13095354; doi:10.1093/hr/uhag007)
Supplement: Web_Material_uhag007 [file web_material_uhag007.zip]

Archive with 2 entries (2 files):
- Supplementary Figure S1-S2.pdf
- Supplementary Table S1-S2.pdf
